# Supplementary material for: IL-1β signaling modulates T follicular helper and regulatory cells in human lymphoid tissues
Source: JCI Insight. 2025 May 20;10(12):e188724. doi: 10.1172/jci.insight.188724 (PMC12220957; doi:10.1172/jci.insight.188724)
Supplement: Supporting data values [file jciinsight-10-188724-s154.xlsx]

## Sheet: Fig 1B
Sample	Tconv	Treg	Tfh	Tfr
Ton_1	32.0637794179084	0.696281854894861	64.54764888827	1.05138560089124
Ton_2	39.8139332899066	1.64520385495482	54.4236775734496	1.89240199762823
Ton_3	39.9511807447775	1.08594459582198	55.694255222525	1.08878292461399
Ton_4	35.158147925436	1.43355381840048	60.1106434155141	1.04630186410102
Ton_5	47.9741493508951	1.89811135081942	46.4677718481511	1.4335187918701
Ton_6	45.238975051997	2.78091578069407	48.0800701035717	1.87611516412049
Ton_7	26.426735218509	1.6801322071245	67.8626514873302	2.02533969886155
Ton_8	45.8672100188848	2.93907166285657	47.230891561475	2.26518238743664
mLN_10	62.1609729603377	1.50082844630224	30.1341326751597	2.40490055206837
mLN_11	62.8449706654315	0.536031341670526	27.2087772116721	6.76094256600278
mLN_12	57.2847682119205	1.48369842078451	21.5613856342333	5.70555272542027
mLN_13	60.4241495879992	2.39277413902387	25.4753855905345	8.0234523557997
mLN_14	71.2311153969785	2.2018643522983	16.8434586949534	2.97332047573128
mLN_15	58.2261930703857	2.18535006070417	23.9547987423342	2.30053232886094
mLN_16	74.2360383761364	1.73027776614018	20.1173069671959	2.22883237672295
mLN_17	80.7861081031347	2.24571982645745	12.3652603492084	3.09892349831199
Spl_10	65.8823529411765	3.95658263305322	25.1225490196078	2.06582633053221
Spl_11	77.665852059367	3.47201525898552	15.9583556853629	0.78182432298186
Spl_12	74.5836957678083	3.78350302567601	17.6678201991251	2.1727294914236
Spl_13	61.4739925188792	1.69383866186746	32.5464041216741	1.09570188439551
Spl_14	64.7980830530458	3.06447712633824	27.5385257974455	1.21348018202203
Spl_15	62.0413962169541	3.12003788617433	29.2977129007995	1.40123130066579
Spl_16	79.7464130797464	3.21154487821154	14.0932599265933	0.462962962962963
Spl_17	67.0328783918949	2.30697254218695	28.3596295937792	0.800180685961346

## Sheet: Fig 1D
Sample	FOXP3	IL-1R1	PD-1	CXCR5	CD25	IL-1R2	ICOS	CTLA-4	Ki-67	CD38	HLA-DR
Ton_1	403	400	12585	29539	1761	959	287	860	227	3236	4059
Ton_2	432	284	4302	21668	1216	458	130	753	201	1718	2657
Ton_3	397	204	5484	23159	1144	365	123	570	153	1782	3083
Ton_4	365	244	6624	23035	1411	523	191	521	168	2171	2740
Ton_5	453	304	10174	44995	1743	244	500	860	211	3057	3026
Ton_6	542	345	11217	52381	1462	291	752	1060	257	3539	2685
Ton_7	458	551	13899	49917	2259	272	492	686	172	3276	3197
Ton_8	447	331	8506	43933	1279	152	462	699	153	2977	2672
mLN_10	471	332	2199	16114	1868	796	178	385	79.1	2138	1546
mLN_11	430	167	2680	19380	641	469	171	499	82.0	2751	1192
mLN_12	566	226	2258	18877	767	602	183	738	163	2862	1028
mLN_13	692	227	1332	20994	459	485	137	757	135	2760	828
mLN_14	569	296	2448	19004	484	711	196	760	214	2559	766
mLN_15	492	304	2104	15136	1280	759	212	541	102	2404	1435
mLN_16	589	272	1698	19214	914	689	203	759	137	2260	874
mLN_17	503	169	1785	18887	351	370	153	820	179	1639	510
Spl_10	552	277	4465	19254	1198	641	246	742	82.7	1880	1577
Spl_11	488	194	5187	27077	1399	337	151	560	53.1	1228	947
Spl_12	533	190	3078	22549	2016	349	158	576	63.5	1283	1425
Spl_13	502	207	3173	30742	2565	459	173	499	87.7	1152	1641
Spl_14	494	250	5231	19398	2769	539	209	594	62.9	1940	2110
Spl_15	530	186	4384	23054	1717	491	167	758	80.4	1776	1174
Spl_16	554	268	5611	20950	996	500	227	1043	74.6	1828	1011
Spl_17	519	217	5081	21227	1130	365	188	941	68.9	1712	874

## Sheet: Fig 1E
Sample	FOXP3	IL-1R1	PD-1	CXCR5	CD25	IL-1R2	ICOS	CTLA-4	Ki-67	CD38	HLA-DR
Ton_1	2560	1609	5600	18373	3177	782	312	2067	431	4118	4831
Ton_2	3355	1320	3904	14850	3064	353	234	1391	260	2141	3084
Ton_3	3979	1427	3494	16516	3467	236	187	936	233	1976	3377
Ton_4	3112	916	3460	14627	2984	325	211	1084	282	2640	2759
Ton_5	5085	1275	4772	26042	4151	163	462	1189	224	3486	3015
Ton_6	6888	1375	5735	29043	5377	377	729	1524	347	4798	2634
Ton_7	6377	2100	6693	30560	7592	401	593	1022	291	4007	3784
Ton_8	6908	2257	4422	24193	6116	487	661	924	235	3374	3081
mLN_10	2731	1097	2842	13576	2719	851	143	692	100	4009	2360
mLN_11	3410	310	3437	19672	1630	343	104	475	42.0	2569	940
mLN_12	3142	331	2545	18343	1552	472	89.4	997	105	3660	1064
mLN_13	3293	316	1549	16015	913	328	37.3	1341	71.0	4412	1346
mLN_14	4039	471	2856	14546	1165	548	98.0	931	95.1	2742	585
mLN_15	3006	754	2732	12424	1808	691	133	826	87.4	3851	1638
mLN_16	3550	407	1993	13651	1859	388	105	1059	98.3	2840	1025
mLN_17	3574	378	1816	12263	1719	293	97.6	1011	135	2254	499
Spl_10	6115	606	4873	16998	2847	674	214	1006	79.9	2174	2008
Spl_11	7259	345	3362	16780	3512	411	98.5	599	62.3	1367	1236
Spl_12	6942	359	2367	14680	4314	378	151	650	81.5	1471	1287
Spl_13	6334	432	3434	21928	4423	519	170	650	43.9	1239	1721
Spl_14	6845	664	5018	13946	5194	742	301	660	57.5	2269	2727
Spl_15	4747	331	4611	17075	2752	441	190	1035	94.0	2136	1397
Spl_16	4960	709	6501	17900	3027	559	368	1442	126	2384	1533
Spl_17	5397	650	6194	14682	3147	598	361	1255	123	2121	1618

## Sheet: Fig 2A
Sample	Tconv	Treg	Tfh	Tfr
Ton_1	5.44	28.0	6.95	54.3
Ton_2	8.80	36.6	6.20	45.4
Ton_3	2.98	24.8	3.58	41.8
Ton_4	2.70	20.5	2.84	31.7
Ton_5	2.00	15.6	6.91	37.4
Ton_6	1.97	12.3	8.83	37.5
Ton_7	4.29	22.7	15.9	47.8
Ton_8	5.12	31.0	8.32	50.4
mLN_10	3.48	44.3	6.54	38.6
mLN_11	0.37	10.3	1.83	7.09
mLN_12	0.98	14.2	2.13	6.70
mLN_13	1.15	6.73	1.67	5.50
mLN_14	0.73	9.12	1.62	8.92
mLN_15	1.95	25.2	4.48	22.5
mLN_16	0.81	7.60	2.72	10.8
mLN_17	0.33	3.58	1.68	9.27
Spl_10	2.56	24.4	2.61	17.3
Spl_11	1.27	7.70	2.45	6.86
Spl_12	0.96	9.68	2.33	7.06
Spl_13	1.69	11.8	2.42	8.86
Spl_14	2.07	11.7	2.33	17.0
Spl_15	1.46	6.96	1.67	5.57
Spl_16	2.21	12.5	2.13	23.4
Spl_17	1.52	15.0	1.21	17.3

## Sheet: Fig 2B
Sample	Tfh	Tfr
Ton_1	1941	3353
Ton_2	2235	3343
Ton_3	2291	4930
Ton_4	2035	3219
Ton_5	2196	4700
Ton_6	2171	5581
Ton_7	2331	7567
Ton_8	2504	7999
mLN_10	2563	4295
mLN_11	2013	2565
mLN_12	2402	2943
mLN_13	2594	3064
mLN_14	2267	2689
mLN_15	2651	4965
mLN_16	2007	2927
mLN_17	2654	3265
Spl_10	1979	3316
Spl_11	2285	2724
Spl_12	2049	3152
Spl_13	2253	4270
Spl_14	1998	4908
Spl_15	1946	3963
Spl_16	1727	2542
Spl_17	1934	2689

## Sheet: Fig 2C
Sample	Tconv	Treg	Tfh	Tfr
Ton_1	6.67	5.67	18.0	11.3
Ton_2	3.39	2.84	8.31	3.53
Ton_3	2.76	2.46	6.95	3.08
Ton_4	2.82	1.85	8.98	3.68
Ton_5	0.99	0.55	3.42	1.39
Ton_6	2.35	2.66	3.66	5.06
Ton_7	2.23	4.26	3.42	6.26
Ton_8	1.99	5.55	2.33	9.57
mLN_10	4.73	6.87	8.63	9.83
mLN_11	1.06	1.35	2.37	0.36
mLN_12	2.82	5.58	4.81	1.79
mLN_13	1.19	0.77	2.81	0.39
mLN_14	2.61	1.46	4.53	1.35
mLN_15	3.65	5.27	8.16	5.95
mLN_16	2.41	2.76	6.42	1.80
mLN_17	0.73	0.44	2.34	0.32
Spl_10	4.71	5.75	4.88	5.93
Spl_11	1.99	1.23	0.63	1.40
Spl_12	1.93	1.64	1.79	1.24
Spl_13	4.98	2.19	2.34	2.42
Spl_14	4.99	4.52	3.40	8.70
Spl_15	3.53	0.98	2.97	2.19
Spl_16	2.53	2.08	3.67	3.60
Spl_17	1.82	3.29	0.36	2.02

## Sheet: Fig 2D
Sample	Tfh	Tfr
Ton_1	4009	3547
Ton_2	3869	3522
Ton_3	3488	3007
Ton_4	3666	4215
Ton_5	3801	2612
Ton_6	4196	2943
Ton_7	3634	3176
Ton_8	3560	3023
mLN_10	3443	3188
mLN_11	3455	3011
mLN_12	3791	3502
mLN_13	4024	4191
mLN_14	3748	3524
mLN_15	3490	3364
mLN_16	3553	3665
mLN_17	3646	3162
Spl_10	3898	3757
Spl_11	4013	3230
Spl_12	3968	3012
Spl_13	4341	2998
Spl_14	4451	3446
Spl_15	3578	2245
Spl_16	4857	4877
Spl_17	4473	2907

## Sheet: Fig S2C
% IL-1R1+ cells						% IL-1R2+ cells
Sample	Tconv	Treg	Tfh	Tfr		Sample	Tconv	Treg	Tfh	Tfr
Ton_1	5.44	28.0	6.95	54.3		Ton_1	6.67	5.67	18.0	11.3
Ton_2	8.80	36.6	6.20	45.4		Ton_2	3.39	2.84	8.31	3.53
Ton_3	2.98	24.8	3.58	41.8		Ton_3	2.76	2.46	6.95	3.08
Ton_4	2.70	20.5	2.84	31.7		Ton_4	2.82	1.85	8.98	3.68
Ton_5	2.00	15.6	6.91	37.4		Ton_5	0.99	0.55	3.42	1.39
Ton_6	1.97	12.3	8.83	37.5		Ton_6	2.35	2.66	3.66	5.06
Ton_7	4.29	22.7	15.9	47.8		Ton_7	2.23	4.26	3.42	6.26
Ton_8	5.12	31.0	8.32	50.4		Ton_8	1.99	5.55	2.33	9.57
mLN_10	3.48	44.3	6.54	38.6		mLN_10	4.73	6.87	8.63	9.83
mLN_11	0.37	10.3	1.83	7.09		mLN_11	1.06	1.35	2.37	0.36
mLN_12	0.98	14.2	2.13	6.70		mLN_12	2.82	5.58	4.81	1.79
mLN_13	1.15	6.73	1.67	5.50		mLN_13	1.19	0.77	2.81	0.39
mLN_14	0.73	9.12	1.62	8.92		mLN_14	2.61	1.46	4.53	1.35
mLN_15	1.95	25.2	4.48	22.5		mLN_15	3.65	5.27	8.16	5.95
mLN_16	0.81	7.60	2.72	10.8		mLN_16	2.41	2.76	6.42	1.80
mLN_17	0.33	3.58	1.68	9.27		mLN_17	0.73	0.44	2.34	0.32
Spl_10	2.56	24.4	2.61	17.3		Spl_10	4.71	5.75	4.88	5.93
Spl_11	1.27	7.70	2.45	6.86		Spl_11	1.99	1.23	0.63	1.40
Spl_12	0.96	9.68	2.33	7.06		Spl_12	1.93	1.64	1.79	1.24
Spl_13	1.69	11.8	2.42	8.86		Spl_13	4.98	2.19	2.34	2.42
Spl_14	2.07	11.7	2.33	17.0		Spl_14	4.99	4.52	3.40	8.70
Spl_15	1.46	6.96	1.67	5.57		Spl_15	3.53	0.98	2.97	2.19
Spl_16	2.21	12.5	2.13	23.4		Spl_16	2.53	2.08	3.67	3.60
Spl_17	1.52	15.0	1.21	17.3		Spl_17	1.82	3.29	0.36	2.02

## Sheet: Fig 3B
sample	clusters	frequency	organ	Donor
Ton_1	act. Tfr	0.606061	Ton	1
Ton_2	act. Tfr	1.328003	Ton	2
Ton_3	act. Tfr	0.683323	Ton	3
Ton_4	act. Tfr	0.568524	Ton	4
Ton_5	act. Tfr	1.512791	Ton	5
Ton_6	act. Tfr	2.196421	Ton	6
Ton_7	act. Tfr	1.753943	Ton	7
Ton_8	act. Tfr	3.337139	Ton	8
mLN_10	act. Tfr	2.82365	mLN	10
mLN_11	act. Tfr	1.279343	mLN	11
mLN_12	act. Tfr	2.356963	mLN	12
mLN_13	act. Tfr	2.500000	mLN	13
mLN_14	act. Tfr	3.362772	mLN	14
mLN_15	act. Tfr	2.778045	mLN	15
mLN_16	act. Tfr	1.779297	mLN	16
mLN_17	act. Tfr	3.185956	mLN	17
Spl_10	act. Tfr	2.333028	Spl	10
Spl_11	act. Tfr	1.436614	Spl	11
Spl_12	act. Tfr	2.162657	Spl	12
Spl_13	act. Tfr	0.700147	Spl	13
Spl_14	act. Tfr	1.658468	Spl	14
Spl_15	act. Tfr	1.086696	Spl	15
Spl_16	act. Tfr	2.058166	Spl	16
Spl_17	act. Tfr	1.228199	Spl	17
Ton_1	GC-Tfh	26.94744	Ton	1
Ton_2	GC-Tfh	7.116454	Ton	2
Ton_3	GC-Tfh	6.764521	Ton	3
Ton_4	GC-Tfh	10.38404	Ton	4
Ton_5	GC-Tfh	18.24546	Ton	5
Ton_6	GC-Tfh	23.06142	Ton	6
Ton_7	GC-Tfh	19.85948	Ton	7
Ton_8	GC-Tfh	13.85084	Ton	8
mLN_10	GC-Tfh	4.868236	mLN	10
mLN_11	GC-Tfh	2.388639	mLN	11
mLN_12	GC-Tfh	3.166607	mLN	12
mLN_13	GC-Tfh	1.217201	mLN	13
mLN_14	GC-Tfh	3.974185	mLN	14
mLN_15	GC-Tfh	4.96972	mLN	15
mLN_16	GC-Tfh	3.276	mLN	16
mLN_17	GC-Tfh	1.761622	mLN	17
Spl_10	GC-Tfh	6.964776	Spl	10
Spl_11	GC-Tfh	2.378179	Spl	11
Spl_12	GC-Tfh	2.494493	Spl	12
Spl_13	GC-Tfh	3.574437	Spl	13
Spl_14	GC-Tfh	7.224174	Spl	14
Spl_15	GC-Tfh	5.217739	Spl	15
Spl_16	GC-Tfh	6.465324	Spl	16
Spl_17	GC-Tfh	4.549251	Spl	17
Ton_1	rest. Tfr	0.38692	Ton	1
Ton_2	rest. Tfr	0.966567	Ton	2
Ton_3	rest. Tfr	0.848428	Ton	3
Ton_4	rest. Tfr	0.835843	Ton	4
Ton_5	rest. Tfr	1.790574	Ton	5
Ton_6	rest. Tfr	1.671754	Ton	6
Ton_7	rest. Tfr	0.937626	Ton	7
Ton_8	rest. Tfr	2.197489	Ton	8
mLN_10	rest. Tfr	2.06836	mLN	10
mLN_11	rest. Tfr	4.033319	mLN	11
mLN_12	rest. Tfr	4.246132	mLN	12
mLN_13	rest. Tfr	5.3207	mLN	13
mLN_14	rest. Tfr	5.536685	mLN	14
mLN_15	rest. Tfr	3.470153	mLN	15
mLN_16	rest. Tfr	4.127272	mLN	16
mLN_17	rest. Tfr	7.135891	mLN	17
Spl_10	rest. Tfr	5.192132	Spl	10
Spl_11	rest. Tfr	7.318967	Spl	11
Spl_12	rest. Tfr	10.68456	Spl	12
Spl_13	rest. Tfr	3.200674	Spl	13
Spl_14	rest. Tfr	5.214336	Spl	14
Spl_15	rest. Tfr	4.45865	Spl	15
Spl_16	rest. Tfr	3.534676	Spl	16
Spl_17	rest. Tfr	2.638172	Spl	17
Ton_1	Tfh	71.85071	Ton	1
Ton_2	Tfh	90.32338	Ton	2
Ton_3	Tfh	91.45082	Ton	3
Ton_4	Tfh	88.04593	Ton	4
Ton_5	Tfh	78.16213	Ton	5
Ton_6	Tfh	72.48988	Ton	6
Ton_7	Tfh	77.22907	Ton	7
Ton_8	Tfh	80.16553	Ton	8
mLN_10	Tfh	89.78256	mLN	10
mLN_11	Tfh	92.20305	mLN	11
mLN_12	Tfh	89.81648	mLN	12
mLN_13	Tfh	90.56851	mLN	13
mLN_14	Tfh	86.71875	mLN	14
mLN_15	Tfh	87.76315	mLN	15
mLN_16	Tfh	90.00802	mLN	16
mLN_17	Tfh	86.84168	mLN	17
Spl_10	Tfh	82.90256	Spl	10
Spl_11	Tfh	87.5364	Spl	11
Spl_12	Tfh	83.08779	Spl	12
Spl_13	Tfh	91.96147	Spl	13
Spl_14	Tfh	84.3078	Spl	14
Spl_15	Tfh	87.69477	Spl	15
Spl_16	Tfh	82.21477	Spl	16
Spl_17	Tfh	89.46696	Spl	17
Ton_1	Treg	0.208868	Ton	1
Ton_2	Treg	0.265601	Ton	2
Ton_3	Treg	0.252906	Ton	3
Ton_4	Treg	0.165663	Ton	4
Ton_5	Treg	0.289044	Ton	5
Ton_6	Treg	0.580525	Ton	6
Ton_7	Treg	0.219875	Ton	7
Ton_8	Treg	0.449011	Ton	8
mLN_10	Treg	0.457197	mLN	10
mLN_11	Treg	0.095652	mLN	11
mLN_12	Treg	0.413818	mLN	12
mLN_13	Treg	0.393586	mLN	13
mLN_14	Treg	0.407609	mLN	14
mLN_15	Treg	1.018937	mLN	15
mLN_16	Treg	0.809406	mLN	16
mLN_17	Treg	1.074854	mLN	17
Spl_10	Treg	2.607502	Spl	10
Spl_11	Treg	1.329839	Spl	11
Spl_12	Treg	1.570501	Spl	12
Spl_13	Treg	0.563276	Spl	13
Spl_14	Treg	1.595221	Spl	14
Spl_15	Treg	1.542149	Spl	15
Spl_16	Treg	5.727069	Spl	16
Spl_17	Treg	2.117416	Spl	17

## Sheet: Fig 3D
clusterID	sample	Markers	expression	organ
GC-Tfh	Ton_1	IL-1R1	1.790417	Ton
GC-Tfh	Ton_2	IL-1R1	1.775132	Ton
GC-Tfh	Ton_3	IL-1R1	1.664815	Ton
GC-Tfh	Ton_4	IL-1R1	1.706689	Ton
GC-Tfh	Ton_5	IL-1R1	1.623213	Ton
GC-Tfh	Ton_6	IL-1R1	1.714411	Ton
GC-Tfh	Ton_7	IL-1R1	1.850472	Ton
GC-Tfh	Ton_8	IL-1R1	1.684508	Ton
GC-Tfh	mLN_10	IL-1R1	2.013847	mLN
GC-Tfh	mLN_11	IL-1R1	1.707731	mLN
GC-Tfh	mLN_12	IL-1R1	1.695299	mLN
GC-Tfh	mLN_13	IL-1R1	1.91434	mLN
GC-Tfh	mLN_14	IL-1R1	1.868337	mLN
GC-Tfh	mLN_15	IL-1R1	1.990819	mLN
GC-Tfh	mLN_16	IL-1R1	1.828401	mLN
GC-Tfh	mLN_17	IL-1R1	1.774958	mLN
GC-Tfh	Spl_10	IL-1R1	1.768187	Spl
GC-Tfh	Spl_11	IL-1R1	1.572199	Spl
GC-Tfh	Spl_12	IL-1R1	1.682812	Spl
GC-Tfh	Spl_13	IL-1R1	1.658214	Spl
GC-Tfh	Spl_14	IL-1R1	1.722918	Spl
GC-Tfh	Spl_15	IL-1R1	1.802173	Spl
GC-Tfh	Spl_16	IL-1R1	1.640913	Spl
GC-Tfh	Spl_17	IL-1R1	1.638135	Spl
Tfh	Ton_1	IL-1R1	1.37476	Ton
Tfh	Ton_2	IL-1R1	1.198831	Ton
Tfh	Ton_3	IL-1R1	1.044204	Ton
Tfh	Ton_4	IL-1R1	1.21981	Ton
Tfh	Ton_5	IL-1R1	1.07357	Ton
Tfh	Ton_6	IL-1R1	1.17156	Ton
Tfh	Ton_7	IL-1R1	1.401067	Ton
Tfh	Ton_8	IL-1R1	1.161149	Ton
Tfh	mLN_10	IL-1R1	1.406827	mLN
Tfh	mLN_11	IL-1R1	1.115932	mLN
Tfh	mLN_12	IL-1R1	1.262076	mLN
Tfh	mLN_13	IL-1R1	1.295795	mLN
Tfh	mLN_14	IL-1R1	1.383385	mLN
Tfh	mLN_15	IL-1R1	1.379165	mLN
Tfh	mLN_16	IL-1R1	1.390441	mLN
Tfh	mLN_17	IL-1R1	1.171873	mLN
Tfh	Spl_10	IL-1R1	1.370976	Spl
Tfh	Spl_11	IL-1R1	1.170436	Spl
Tfh	Spl_12	IL-1R1	1.188437	Spl
Tfh	Spl_13	IL-1R1	1.215614	Spl
Tfh	Spl_14	IL-1R1	1.314999	Spl
Tfh	Spl_15	IL-1R1	1.224592	Spl
Tfh	Spl_16	IL-1R1	1.38805	Spl
Tfh	Spl_17	IL-1R1	1.24929	Spl
Treg	Ton_1	IL-1R1	1.020066	Ton
Treg	Ton_2	IL-1R1	1.226875	Ton
Treg	Ton_3	IL-1R1	1.253869	Ton
Treg	Ton_4	IL-1R1	1.26369	Ton
Treg	Ton_5	IL-1R1	1.025038	Ton
Treg	Ton_6	IL-1R1	0.9393	Ton
Treg	Ton_7	IL-1R1	1.30893	Ton
Treg	Ton_8	IL-1R1	1.423567	Ton
Treg	mLN_10	IL-1R1	2.106309	mLN
Treg	mLN_11	IL-1R1	1.596332	mLN
Treg	mLN_12	IL-1R1	1.27219	mLN
Treg	mLN_13	IL-1R1	1.960914	mLN
Treg	mLN_14	IL-1R1	1.066448	mLN
Treg	mLN_15	IL-1R1	1.626986	mLN
Treg	mLN_16	IL-1R1	1.392953	mLN
Treg	mLN_17	IL-1R1	1.540867	mLN
Treg	Spl_10	IL-1R1	1.853157	Spl
Treg	Spl_11	IL-1R1	1.598403	Spl
Treg	Spl_12	IL-1R1	1.476031	Spl
Treg	Spl_13	IL-1R1	1.656943	Spl
Treg	Spl_14	IL-1R1	1.333786	Spl
Treg	Spl_15	IL-1R1	1.633276	Spl
Treg	Spl_16	IL-1R1	1.7635	Spl
Treg	Spl_17	IL-1R1	1.527903	Spl
act. Tfr	Ton_1	IL-1R1	2.472009	Ton
act. Tfr	Ton_2	IL-1R1	2.645252	Ton
act. Tfr	Ton_3	IL-1R1	2.840283	Ton
act. Tfr	Ton_4	IL-1R1	2.697213	Ton
act. Tfr	Ton_5	IL-1R1	2.718674	Ton
act. Tfr	Ton_6	IL-1R1	2.604336	Ton
act. Tfr	Ton_7	IL-1R1	3.037362	Ton
act. Tfr	Ton_8	IL-1R1	3.090649	Ton
act. Tfr	mLN_10	IL-1R1	2.771673	mLN
act. Tfr	mLN_11	IL-1R1	1.846235	mLN
act. Tfr	mLN_12	IL-1R1	1.83389	mLN
act. Tfr	mLN_13	IL-1R1	1.751569	mLN
act. Tfr	mLN_14	IL-1R1	1.691649	mLN
act. Tfr	mLN_15	IL-1R1	2.364646	mLN
act. Tfr	mLN_16	IL-1R1	1.936099	mLN
act. Tfr	mLN_17	IL-1R1	1.766187	mLN
act. Tfr	Spl_10	IL-1R1	2.336945	Spl
act. Tfr	Spl_11	IL-1R1	1.732629	Spl
act. Tfr	Spl_12	IL-1R1	1.95899	Spl
act. Tfr	Spl_13	IL-1R1	2.548592	Spl
act. Tfr	Spl_14	IL-1R1	2.413075	Spl
act. Tfr	Spl_15	IL-1R1	2.23433	Spl
act. Tfr	Spl_16	IL-1R1	2.383615	Spl
act. Tfr	Spl_17	IL-1R1	2.102274	Spl
rest. Tfr	Ton_1	IL-1R1	1.462455	Ton
rest. Tfr	Ton_2	IL-1R1	1.033756	Ton
rest. Tfr	Ton_3	IL-1R1	0.871855	Ton
rest. Tfr	Ton_4	IL-1R1	0.971926	Ton
rest. Tfr	Ton_5	IL-1R1	1.02151	Ton
rest. Tfr	Ton_6	IL-1R1	0.513619	Ton
rest. Tfr	Ton_7	IL-1R1	1.060717	Ton
rest. Tfr	Ton_8	IL-1R1	0.793984	Ton
rest. Tfr	mLN_10	IL-1R1	1.787683	mLN
rest. Tfr	mLN_11	IL-1R1	1.332471	mLN
rest. Tfr	mLN_12	IL-1R1	1.12175	mLN
rest. Tfr	mLN_13	IL-1R1	1.355748	mLN
rest. Tfr	mLN_14	IL-1R1	1.410255	mLN
rest. Tfr	mLN_15	IL-1R1	1.387146	mLN
rest. Tfr	mLN_16	IL-1R1	1.091841	mLN
rest. Tfr	mLN_17	IL-1R1	1.311931	mLN
rest. Tfr	Spl_10	IL-1R1	1.675384	Spl
rest. Tfr	Spl_11	IL-1R1	1.290851	Spl
rest. Tfr	Spl_12	IL-1R1	1.318096	Spl
rest. Tfr	Spl_13	IL-1R1	1.080178	Spl
rest. Tfr	Spl_14	IL-1R1	1.473078	Spl
rest. Tfr	Spl_15	IL-1R1	1.117652	Spl
rest. Tfr	Spl_16	IL-1R1	1.942622	Spl
rest. Tfr	Spl_17	IL-1R1	1.673954	Spl
GC-Tfh	Ton_1	IL-1R2	2.052081	Ton
GC-Tfh	Ton_2	IL-1R2	1.872188	Ton
GC-Tfh	Ton_3	IL-1R2	1.837178	Ton
GC-Tfh	Ton_4	IL-1R2	1.955552	Ton
GC-Tfh	Ton_5	IL-1R2	1.68059	Ton
GC-Tfh	Ton_6	IL-1R2	1.709534	Ton
GC-Tfh	Ton_7	IL-1R2	1.746912	Ton
GC-Tfh	Ton_8	IL-1R2	1.680793	Ton
GC-Tfh	mLN_10	IL-1R2	2.174747	mLN
GC-Tfh	mLN_11	IL-1R2	1.961271	mLN
GC-Tfh	mLN_12	IL-1R2	2.193107	mLN
GC-Tfh	mLN_13	IL-1R2	2.078485	mLN
GC-Tfh	mLN_14	IL-1R2	2.16508	mLN
GC-Tfh	mLN_15	IL-1R2	2.145699	mLN
GC-Tfh	mLN_16	IL-1R2	2.227198	mLN
GC-Tfh	mLN_17	IL-1R2	1.893491	mLN
GC-Tfh	Spl_10	IL-1R2	1.974323	Spl
GC-Tfh	Spl_11	IL-1R2	1.798277	Spl
GC-Tfh	Spl_12	IL-1R2	1.901054	Spl
GC-Tfh	Spl_13	IL-1R2	1.837898	Spl
GC-Tfh	Spl_14	IL-1R2	1.934407	Spl
GC-Tfh	Spl_15	IL-1R2	2.060801	Spl
GC-Tfh	Spl_16	IL-1R2	1.789919	Spl
GC-Tfh	Spl_17	IL-1R2	1.836058	Spl
Tfh	Ton_1	IL-1R2	1.546696	Ton
Tfh	Ton_2	IL-1R2	1.225881	Ton
Tfh	Ton_3	IL-1R2	1.011402	Ton
Tfh	Ton_4	IL-1R2	1.316737	Ton
Tfh	Ton_5	IL-1R2	0.58631	Ton
Tfh	Ton_6	IL-1R2	0.784837	Ton
Tfh	Ton_7	IL-1R2	0.736066	Ton
Tfh	Ton_8	IL-1R2	0.475648	Ton
Tfh	mLN_10	IL-1R2	1.797336	mLN
Tfh	mLN_11	IL-1R2	1.575113	mLN
Tfh	mLN_12	IL-1R2	1.64133	mLN
Tfh	mLN_13	IL-1R2	1.546038	mLN
Tfh	mLN_14	IL-1R2	1.808229	mLN
Tfh	mLN_15	IL-1R2	1.775882	mLN
Tfh	mLN_16	IL-1R2	1.721843	mLN
Tfh	mLN_17	IL-1R2	1.407136	mLN
Tfh	Spl_10	IL-1R2	1.728645	Spl
Tfh	Spl_11	IL-1R2	1.48887	Spl
Tfh	Spl_12	IL-1R2	1.421958	Spl
Tfh	Spl_13	IL-1R2	1.558586	Spl
Tfh	Spl_14	IL-1R2	1.649315	Spl
Tfh	Spl_15	IL-1R2	1.615641	Spl
Tfh	Spl_16	IL-1R2	1.642076	Spl
Tfh	Spl_17	IL-1R2	1.503272	Spl
Treg	Ton_1	IL-1R2	1.392333	Ton
Treg	Ton_2	IL-1R2	1.083002	Ton
Treg	Ton_3	IL-1R2	0.766085	Ton
Treg	Ton_4	IL-1R2	0.799812	Ton
Treg	Ton_5	IL-1R2	0.604004	Ton
Treg	Ton_6	IL-1R2	1.190732	Ton
Treg	Ton_7	IL-1R2	0.791285	Ton
Treg	Ton_8	IL-1R2	1.196666	Ton
Treg	mLN_10	IL-1R2	1.890872	mLN
Treg	mLN_11	IL-1R2	1.603282	mLN
Treg	mLN_12	IL-1R2	1.94902	mLN
Treg	mLN_13	IL-1R2	1.293512	mLN
Treg	mLN_14	IL-1R2	1.236589	mLN
Treg	mLN_15	IL-1R2	1.9222	mLN
Treg	mLN_16	IL-1R2	1.572777	mLN
Treg	mLN_17	IL-1R2	1.608424	mLN
Treg	Spl_10	IL-1R2	1.865961	Spl
Treg	Spl_11	IL-1R2	1.563534	Spl
Treg	Spl_12	IL-1R2	1.69933	Spl
Treg	Spl_13	IL-1R2	1.496628	Spl
Treg	Spl_14	IL-1R2	1.642026	Spl
Treg	Spl_15	IL-1R2	1.54532	Spl
Treg	Spl_16	IL-1R2	1.905603	Spl
Treg	Spl_17	IL-1R2	1.686094	Spl
act. Tfr	Ton_1	IL-1R2	1.779623	Ton
act. Tfr	Ton_2	IL-1R2	1.608742	Ton
act. Tfr	Ton_3	IL-1R2	1.462888	Ton
act. Tfr	Ton_4	IL-1R2	1.429373	Ton
act. Tfr	Ton_5	IL-1R2	1.564437	Ton
act. Tfr	Ton_6	IL-1R2	1.454064	Ton
act. Tfr	Ton_7	IL-1R2	1.796467	Ton
act. Tfr	Ton_8	IL-1R2	1.902146	Ton
act. Tfr	mLN_10	IL-1R2	2.063659	mLN
act. Tfr	mLN_11	IL-1R2	1.689282	mLN
act. Tfr	mLN_12	IL-1R2	1.767639	mLN
act. Tfr	mLN_13	IL-1R2	1.692276	mLN
act. Tfr	mLN_14	IL-1R2	1.794424	mLN
act. Tfr	mLN_15	IL-1R2	1.778056	mLN
act. Tfr	mLN_16	IL-1R2	1.664379	mLN
act. Tfr	mLN_17	IL-1R2	1.518952	mLN
act. Tfr	Spl_10	IL-1R2	1.97423	Spl
act. Tfr	Spl_11	IL-1R2	1.537643	Spl
act. Tfr	Spl_12	IL-1R2	1.798782	Spl
act. Tfr	Spl_13	IL-1R2	1.750601	Spl
act. Tfr	Spl_14	IL-1R2	2.111143	Spl
act. Tfr	Spl_15	IL-1R2	1.811054	Spl
act. Tfr	Spl_16	IL-1R2	2.100704	Spl
act. Tfr	Spl_17	IL-1R2	1.86344	Spl
rest. Tfr	Ton_1	IL-1R2	1.502107	Ton
rest. Tfr	Ton_2	IL-1R2	0.57404	Ton
rest. Tfr	Ton_3	IL-1R2	0.682128	Ton
rest. Tfr	Ton_4	IL-1R2	0.36812	Ton
rest. Tfr	Ton_5	IL-1R2	0.498867	Ton
rest. Tfr	Ton_6	IL-1R2	0.701514	Ton
rest. Tfr	Ton_7	IL-1R2	0.143397	Ton
rest. Tfr	Ton_8	IL-1R2	0.538899	Ton
rest. Tfr	mLN_10	IL-1R2	1.621188	mLN
rest. Tfr	mLN_11	IL-1R2	1.458645	mLN
rest. Tfr	mLN_12	IL-1R2	1.449773	mLN
rest. Tfr	mLN_13	IL-1R2	1.544864	mLN
rest. Tfr	mLN_14	IL-1R2	1.429596	mLN
rest. Tfr	mLN_15	IL-1R2	1.458421	mLN
rest. Tfr	mLN_16	IL-1R2	1.473207	mLN
rest. Tfr	mLN_17	IL-1R2	1.332103	mLN
rest. Tfr	Spl_10	IL-1R2	1.882025	Spl
rest. Tfr	Spl_11	IL-1R2	1.550617	Spl
rest. Tfr	Spl_12	IL-1R2	1.502602	Spl
rest. Tfr	Spl_13	IL-1R2	1.609413	Spl
rest. Tfr	Spl_14	IL-1R2	1.623955	Spl
rest. Tfr	Spl_15	IL-1R2	1.440171	Spl
rest. Tfr	Spl_16	IL-1R2	1.949098	Spl
rest. Tfr	Spl_17	IL-1R2	1.670635	Spl
GC-Tfh	Ton_1	R1R2_ratio	0.836972	Ton
GC-Tfh	Ton_2	R1R2_ratio	0.860876	Ton
GC-Tfh	Ton_3	R1R2_ratio	0.885935	Ton
GC-Tfh	Ton_4	R1R2_ratio	0.834551	Ton
GC-Tfh	Ton_5	R1R2_ratio	0.951909	Ton
GC-Tfh	Ton_6	R1R2_ratio	0.97075	Ton
GC-Tfh	Ton_7	R1R2_ratio	1.053498	Ton
GC-Tfh	Ton_8	R1R2_ratio	0.993521	Ton
GC-Tfh	mLN_10	R1R2_ratio	0.960739	mLN
GC-Tfh	mLN_11	R1R2_ratio	0.864019	mLN
GC-Tfh	mLN_12	R1R2_ratio	0.784549	mLN
GC-Tfh	mLN_13	R1R2_ratio	1.004712	mLN
GC-Tfh	mLN_14	R1R2_ratio	0.854022	mLN
GC-Tfh	mLN_15	R1R2_ratio	0.956486	mLN
GC-Tfh	mLN_16	R1R2_ratio	0.818516	mLN
GC-Tfh	mLN_17	R1R2_ratio	0.964725	mLN
GC-Tfh	Spl_10	R1R2_ratio	0.897771	Spl
GC-Tfh	Spl_11	R1R2_ratio	0.863759	Spl
GC-Tfh	Spl_12	R1R2_ratio	0.901064	Spl
GC-Tfh	Spl_13	R1R2_ratio	0.899554	Spl
GC-Tfh	Spl_14	R1R2_ratio	0.858743	Spl
GC-Tfh	Spl_15	R1R2_ratio	0.829246	Spl
GC-Tfh	Spl_16	R1R2_ratio	0.859452	Spl
GC-Tfh	Spl_17	R1R2_ratio	0.912529	Spl
Tfh	Ton_1	R1R2_ratio	0.713699	Ton
Tfh	Ton_2	R1R2_ratio	0.670699	Ton
Tfh	Ton_3	R1R2_ratio	0.538046	Ton
Tfh	Ton_4	R1R2_ratio	0.645541	Ton
Tfh	Ton_5	R1R2_ratio	0.452101	Ton
Tfh	Ton_6	R1R2_ratio	0.417989	Ton
Tfh	Ton_7	R1R2_ratio	0.612043	Ton
Tfh	Ton_8	R1R2_ratio	0.360582	Ton
Tfh	mLN_10	R1R2_ratio	0.746369	mLN
Tfh	mLN_11	R1R2_ratio	0.658296	mLN
Tfh	mLN_12	R1R2_ratio	0.719625	mLN
Tfh	mLN_13	R1R2_ratio	0.774298	mLN
Tfh	mLN_14	R1R2_ratio	0.762547	mLN
Tfh	mLN_15	R1R2_ratio	0.736411	mLN
Tfh	mLN_16	R1R2_ratio	0.764784	mLN
Tfh	mLN_17	R1R2_ratio	0.7327	mLN
Tfh	Spl_10	R1R2_ratio	0.765866	Spl
Tfh	Spl_11	R1R2_ratio	0.738809	Spl
Tfh	Spl_12	R1R2_ratio	0.762982	Spl
Tfh	Spl_13	R1R2_ratio	0.729876	Spl
Tfh	Spl_14	R1R2_ratio	0.747625	Spl
Tfh	Spl_15	R1R2_ratio	0.709272	Spl
Tfh	Spl_16	R1R2_ratio	0.807436	Spl
Tfh	Spl_17	R1R2_ratio	0.761023	Spl
Treg	Ton_1	R1R2_ratio	1.111546	Ton
Treg	Ton_2	R1R2_ratio	1.130531	Ton
Treg	Ton_3	R1R2_ratio	0.333564	Ton
Treg	Ton_4	R1R2_ratio	1.115295	Ton
Treg	Ton_5	R1R2_ratio	-0.03782	Ton
Treg	Ton_6	R1R2_ratio	0.813388	Ton
Treg	Ton_7	R1R2_ratio	1.432853	Ton
Treg	Ton_8	R1R2_ratio	0.740586	Ton
Treg	mLN_10	R1R2_ratio	1.097703	mLN
Treg	mLN_11	R1R2_ratio	1.658205	mLN
Treg	mLN_12	R1R2_ratio	0.652733	mLN
Treg	mLN_13	R1R2_ratio	1.672771	mLN
Treg	mLN_14	R1R2_ratio	0.86241	mLN
Treg	mLN_15	R1R2_ratio	0.852566	mLN
Treg	mLN_16	R1R2_ratio	0.802556	mLN
Treg	mLN_17	R1R2_ratio	0.852269	mLN
Treg	Spl_10	R1R2_ratio	0.906249	Spl
Treg	Spl_11	R1R2_ratio	0.912502	Spl
Treg	Spl_12	R1R2_ratio	0.86082	Spl
Treg	Spl_13	R1R2_ratio	1.175367	Spl
Treg	Spl_14	R1R2_ratio	0.866077	Spl
Treg	Spl_15	R1R2_ratio	1.075627	Spl
Treg	Spl_16	R1R2_ratio	0.955835	Spl
Treg	Spl_17	R1R2_ratio	0.825908	Spl
act. Tfr	Ton_1	R1R2_ratio	1.149441	Ton
act. Tfr	Ton_2	R1R2_ratio	1.357124	Ton
act. Tfr	Ton_3	R1R2_ratio	1.626417	Ton
act. Tfr	Ton_4	R1R2_ratio	1.650165	Ton
act. Tfr	Ton_5	R1R2_ratio	1.444098	Ton
act. Tfr	Ton_6	R1R2_ratio	1.439159	Ton
act. Tfr	Ton_7	R1R2_ratio	1.490366	Ton
act. Tfr	Ton_8	R1R2_ratio	1.475672	Ton
act. Tfr	mLN_10	R1R2_ratio	1.3417	mLN
act. Tfr	mLN_11	R1R2_ratio	1.094644	mLN
act. Tfr	mLN_12	R1R2_ratio	1.175054	mLN
act. Tfr	mLN_13	R1R2_ratio	1.263349	mLN
act. Tfr	mLN_14	R1R2_ratio	1.008483	mLN
act. Tfr	mLN_15	R1R2_ratio	1.279724	mLN
act. Tfr	mLN_16	R1R2_ratio	1.34332	mLN
act. Tfr	mLN_17	R1R2_ratio	1.176417	mLN
act. Tfr	Spl_10	R1R2_ratio	1.1531	Spl
act. Tfr	Spl_11	R1R2_ratio	1.260553	Spl
act. Tfr	Spl_12	R1R2_ratio	1.234462	Spl
act. Tfr	Spl_13	R1R2_ratio	1.29531	Spl
act. Tfr	Spl_14	R1R2_ratio	1.145547	Spl
act. Tfr	Spl_15	R1R2_ratio	1.355652	Spl
act. Tfr	Spl_16	R1R2_ratio	1.199123	Spl
act. Tfr	Spl_17	R1R2_ratio	1.106657	Spl
rest. Tfr	Ton_1	R1R2_ratio	0.678673	Ton
rest. Tfr	Ton_2	R1R2_ratio	0.397612	Ton
rest. Tfr	Ton_3	R1R2_ratio	0.322343	Ton
rest. Tfr	Ton_4	R1R2_ratio	-0.46146	Ton
rest. Tfr	Ton_5	R1R2_ratio	0.431294	Ton
rest. Tfr	Ton_6	R1R2_ratio	0.070604	Ton
rest. Tfr	Ton_7	R1R2_ratio	-0.13331	Ton
rest. Tfr	Ton_8	R1R2_ratio	0.383533	Ton
rest. Tfr	mLN_10	R1R2_ratio	1.052769	mLN
rest. Tfr	mLN_11	R1R2_ratio	0.869383	mLN
rest. Tfr	mLN_12	R1R2_ratio	0.751872	mLN
rest. Tfr	mLN_13	R1R2_ratio	0.792753	mLN
rest. Tfr	mLN_14	R1R2_ratio	0.845087	mLN
rest. Tfr	mLN_15	R1R2_ratio	0.905632	mLN
rest. Tfr	mLN_16	R1R2_ratio	0.70129	mLN
rest. Tfr	mLN_17	R1R2_ratio	0.868052	mLN
rest. Tfr	Spl_10	R1R2_ratio	0.952501	Spl
rest. Tfr	Spl_11	R1R2_ratio	0.882801	Spl
rest. Tfr	Spl_12	R1R2_ratio	0.888904	Spl
rest. Tfr	Spl_13	R1R2_ratio	0.678644	Spl
rest. Tfr	Spl_14	R1R2_ratio	0.896033	Spl
rest. Tfr	Spl_15	R1R2_ratio	0.751616	Spl
rest. Tfr	Spl_16	R1R2_ratio	0.983536	Spl
rest. Tfr	Spl_17	R1R2_ratio	0.930287	Spl

[truncated: 9 more sheets: Fig S3F, Fig 4B, Fig 4C, Fig 4D, Fig 4E, Fig 6A, Fig 6B, Fig 6C, Fig S3B]
